# Supplementary material for: Substrates of the MAPK Slt2: Shaping Yeast Cell Integrity
Source: J Fungi (Basel). 2022 Apr 4;8(4):368. doi: 10.3390/jof8040368 (PMC9031059; doi:10.3390/jof8040368)
Supplement: Supplementary file 1 [file jof-08-00368-s001.zip]

Archive with 1 entries (1 files):
- jof-1661885-supplementary.pdf
